# Supplementary material for: A survey of oonopid spiders in Taiwan with descriptions of three new species
Source: Zookeys. 2014 Apr 2;(396):67–86. doi: 10.3897/zookeys.396.7033 (PMC3978266; doi:10.3897/zookeys.396.7033)
Supplement: XML Treatment for Brignolia parumpunctata [file zookeys.396.7033-treatment1.xml]

<!DOCTYPE tp:taxon-treatment
  PUBLIC "-//TaxonX//DTD Taxonomic Treatment Publishing DTD v0 20100105//EN" "tax-treatment-NSO.dtd">
<tp:taxon-treatment xmlns:tp="http://www.plazi.org/taxpub"><tp:treatment-meta><mixed-citation publication-type="journal"><person-group><name><surname>Tong</surname><given-names>Yanfeng</given-names></name><name><surname>Li</surname><given-names>Shuqiang</given-names></name></person-group><article-title>A survey of oonopid spiders in Taiwan with descriptions of three new species</article-title><source>Zookeys</source><day>2</day><month>4</month><year>2014</year><volume>2014</volume><issue>396</issue><fpage>67</fpage><lpage>86</lpage><pub-id pub-id-type="doi">10.3897/zookeys.396.7033</pub-id></mixed-citation></tp:treatment-meta><tp:nomenclature><tp:taxon-name>
                                <tp:taxon-name-part taxon-name-part-type="genus">Brignolia</tp:taxon-name-part>
                                <tp:taxon-name-part taxon-name-part-type="species">parumpunctata</tp:taxon-name-part>
                                <object-id xmlns:xlink="http://www.w3.org/1999/xlink" xlink:type="simple">http://species-id.net/wiki/Brignolia_parumpunctata</object-id>
                            </tp:taxon-name><tp:taxon-authority>(Simon, 1893)</tp:taxon-authority><tp:nomenclature-citation-list><tp:nomenclature-citation><tp:taxon-name>Brignolia cubana</tp:taxon-name><comment>: <xref ref-type="bibr" rid="B5">Dumitrescu and Georgescu 1983</xref>: 107, pl. 22; <xref ref-type="bibr" rid="B13">Saaristo 2001</xref>: 343, figs 139–141, 142A–B, 143, 144A–B, 145.</comment></tp:nomenclature-citation><tp:nomenclature-citation><tp:taxon-name>Brignolia parumpunctata</tp:taxon-name><comment>: <xref ref-type="bibr" rid="B12">Platnick et al. 2011</xref>: 14, figs 1–94.</comment></tp:nomenclature-citation></tp:nomenclature-citation-list></tp:nomenclature><tp:treatment-sec sec-type="Material examined"><title>Material examined.</title><p>CHINA: <italic>Taiwan</italic>: Pingtung County, Kenting, seaside near the Howard Beach Resort, <named-content xmlns:xlink="http://www.w3.org/1999/xlink" content-type="dwc:verbatimCoordinates" xlink:type="simple">21°56'27.00"N, 120°48'26.68"E</named-content>, elevation ca. 34 m, 25–28 June 2013, S. Li &amp; Y. Tong leg., 1 ♂, 1 ♀ (SYNU-13); 1 ♂, 1 ♀ (SYNU-31).</p></tp:treatment-sec><tp:treatment-sec sec-type="Comments"><title>Comments.</title><p>This species has been well described by many authors (i.e., <xref ref-type="bibr" rid="B5">Dumitrescu and Georgescu (1983)</xref>, <xref ref-type="bibr" rid="B13">Saaristo (2001)</xref>). According to <xref ref-type="bibr" rid="B12">Platnick et al. (2011)</xref>, this species widely distributed in North America, South America, South Asia, Southeast Asia, Seychelles Islands, Aurstalia and some Islands in South and West Pacific.</p></tp:treatment-sec><tp:treatment-sec sec-type="Distribution"><title>Distribution.</title><p>Pantropical. Newly recorded from Taiwan.</p><!--PageBreak--></tp:treatment-sec><ref-list><ref id="B5"><mixed-citation xmlns:xlink="http://www.w3.org/1999/xlink" xlink:type="simple"><person-group><name name-style="western"><surname>Dumitrescu</surname><given-names>M</given-names></name><name name-style="western"><surname>Georgescu</surname><given-names>M</given-names></name></person-group> (<year>1983</year>) <article-title>Sur les Oonopidae (Araneae) de Cuba.</article-title><source>Résultats des Expéditions Biospéologiques Cubano-Roumaines à Cuba</source><volume>4</volume>: <fpage>65</fpage>–<lpage>114</lpage>.</mixed-citation></ref><ref id="B13"><mixed-citation xmlns:xlink="http://www.w3.org/1999/xlink" xlink:type="simple"><person-group><name name-style="western"><surname>Saaristo</surname><given-names>MI</given-names></name></person-group> (<year>2001</year>) <article-title>Dwarf hunting spiders or Oonopidae (Arachnida, Araneae) of the Seychelles.</article-title><source>Insect Systematic &amp; Evolution</source><volume>32</volume>: <fpage>307</fpage>–<lpage>358</lpage>. doi: <ext-link ext-link-type="doi" xlink:href="10.1163/187631201X00236" xlink:type="simple">10.1163/187631201X00236</ext-link></mixed-citation></ref><ref id="B12"><mixed-citation xmlns:xlink="http://www.w3.org/1999/xlink" xlink:type="simple"><person-group><name name-style="western"><surname>Platnick</surname><given-names>NI</given-names></name><name name-style="western"><surname>Dupérré</surname><given-names>N</given-names></name><name name-style="western"><surname>Ott</surname><given-names>R</given-names></name><name name-style="western"><surname>Kranz-Baltensperger</surname><given-names>Y</given-names></name></person-group> (<year>2011</year>) <article-title>The goblin spider genus <italic>Brignolia</italic> (Araneae, Oonopidae).</article-title><source>Bulletin of the American Museum of Natural History</source><volume>349</volume>: <fpage>1</fpage>–<lpage>131</lpage>. doi: <ext-link ext-link-type="doi" xlink:href="10.1206/743.1" xlink:type="simple">10.1206/743.1</ext-link></mixed-citation></ref></ref-list></tp:taxon-treatment>
