# Supplementary material for: A survey of oonopid spiders in Taiwan with descriptions of three new species
Source: Zookeys. 2014 Apr 2;(396):67–86. doi: 10.3897/zookeys.396.7033 (PMC3978266; doi:10.3897/zookeys.396.7033)
Supplement: XML Treatment for Gamasomorpha cataphracta [file zookeys.396.7033-treatment2.xml]

<!DOCTYPE tp:taxon-treatment
  PUBLIC "-//TaxonX//DTD Taxonomic Treatment Publishing DTD v0 20100105//EN" "tax-treatment-NSO.dtd">
<tp:taxon-treatment xmlns:tp="http://www.plazi.org/taxpub"><tp:treatment-meta><mixed-citation publication-type="journal"><person-group><name><surname>Tong</surname><given-names>Yanfeng</given-names></name><name><surname>Li</surname><given-names>Shuqiang</given-names></name></person-group><article-title>A survey of oonopid spiders in Taiwan with descriptions of three new species</article-title><source>Zookeys</source><day>2</day><month>4</month><year>2014</year><volume>2014</volume><issue>396</issue><fpage>67</fpage><lpage>86</lpage><pub-id pub-id-type="doi">10.3897/zookeys.396.7033</pub-id></mixed-citation></tp:treatment-meta><tp:nomenclature><tp:taxon-name>
                                <tp:taxon-name-part taxon-name-part-type="genus">Gamasomorpha</tp:taxon-name-part>
                                <tp:taxon-name-part taxon-name-part-type="species">cataphracta</tp:taxon-name-part>
                                <object-id xmlns:xlink="http://www.w3.org/1999/xlink" xlink:type="simple">http://species-id.net/wiki/Gamasomorpha_cataphracta</object-id>
                            </tp:taxon-name><tp:taxon-authority>Karsch, 1881</tp:taxon-authority><tp:nomenclature-citation-list><tp:nomenclature-citation><tp:taxon-name>Gamasomorpha cataphracta</tp:taxon-name><comment>: <xref ref-type="bibr" rid="B3">Brignoli 1974</xref>: 74, figs 1–6.</comment></tp:nomenclature-citation></tp:nomenclature-citation-list></tp:nomenclature><tp:treatment-sec sec-type="Material examined"><title>Material examined.</title><p>Not examined.</p></tp:treatment-sec><tp:treatment-sec sec-type="Comments"><title>Comments.</title><p><xref ref-type="bibr" rid="B3">Brignoli (1974)</xref> recorded this species from Akau (old name of Pingtung County), Taiwan.</p></tp:treatment-sec><tp:treatment-sec sec-type="Distribution"><title>Distribution.</title><p>China, Japan, Korea, Philippines.</p></tp:treatment-sec><ref-list><ref id="B3"><mixed-citation xmlns:xlink="http://www.w3.org/1999/xlink" xlink:type="simple"><person-group><name name-style="western"><surname>Brignoli</surname><given-names>PM</given-names></name></person-group> (<year>1974</year>) <article-title>On some Oonopidae from Japan and Formosa (Araneae).</article-title><source>Acta Arachnologica Tokyo</source><volume>25</volume>: <fpage>73</fpage>–<lpage>85</lpage>. doi: <ext-link ext-link-type="doi" xlink:href="10.2476/asjaa.25.73" xlink:type="simple">10.2476/asjaa.25.73</ext-link></mixed-citation></ref></ref-list></tp:taxon-treatment>
