# Supplementary material for: A survey of oonopid spiders in Taiwan with descriptions of three new species
Source: Zookeys. 2014 Apr 2;(396):67–86. doi: 10.3897/zookeys.396.7033 (PMC3978266; doi:10.3897/zookeys.396.7033)
Supplement: XML Treatment for Ischnothyreus kentingensis [file zookeys.396.7033-treatment3.xml]

<!DOCTYPE tp:taxon-treatment
  PUBLIC "-//TaxonX//DTD Taxonomic Treatment Publishing DTD v0 20100105//EN" "tax-treatment-NSO.dtd">
<tp:taxon-treatment xmlns:tp="http://www.plazi.org/taxpub"><tp:treatment-meta><mixed-citation publication-type="journal"><person-group><name><surname>Tong</surname><given-names>Yanfeng</given-names></name><name><surname>Li</surname><given-names>Shuqiang</given-names></name></person-group><article-title>A survey of oonopid spiders in Taiwan with descriptions of three new species</article-title><source>Zookeys</source><day>2</day><month>4</month><year>2014</year><volume>2014</volume><issue>396</issue><fpage>67</fpage><lpage>86</lpage><pub-id pub-id-type="doi">10.3897/zookeys.396.7033</pub-id></mixed-citation></tp:treatment-meta><tp:nomenclature><tp:taxon-name>
                                <tp:taxon-name-part taxon-name-part-type="genus">Ischnothyreus</tp:taxon-name-part>
                                <tp:taxon-name-part taxon-name-part-type="species">kentingensis</tp:taxon-name-part>
                                <object-id xmlns:xlink="http://www.w3.org/1999/xlink" content-type="zoobank" xlink:type="simple">http://zoobank.org/4E4779BF-82D5-470A-AE0C-4D5383D5CB1B</object-id>
                                <object-id xmlns:xlink="http://www.w3.org/1999/xlink" xlink:type="simple">http://species-id.net/wiki/Ischnothyreus_kentingensis</object-id>
                            </tp:taxon-name><tp:taxon-status xmlns:xlink="http://www.w3.org/1999/xlink" xlink:type="simple">sp. n.</tp:taxon-status><xref ref-type="fig" rid="F1">Figs 1</xref><xref ref-type="fig" rid="F2">–</xref><xref ref-type="fig" rid="F3">3</xref></tp:nomenclature><tp:treatment-sec sec-type="Material examined"><title>Material examined.</title><p>Holotype ♂ (IZCAS AR 27808): CHINA: <italic>Taiwan</italic>: Pingtung County, Kenting, hills near the Howard Beach Resort, <named-content xmlns:xlink="http://www.w3.org/1999/xlink" content-type="dwc:verbatimCoordinates" xlink:type="simple">21°56'27.00"N, 120°48'26.68"E</named-content>, elevation ca. 34 m, 27 June 2013, S. Li &amp; Y. Tong leg. Paratypes: same data as holotype, 1 ♂, 2 ♀ (SYNU-20); same data as holotype, 1 ♂, 5 ♀ (SYNU-58); same data as holotype, 1 ♂, 1 ♀ (SYNU-21).</p></tp:treatment-sec><tp:treatment-sec sec-type="Etymology"><title>Etymology.</title><p>The specific name is taken from the type locality; adjective.</p></tp:treatment-sec><tp:treatment-sec sec-type="Diagnosis"><title>Diagnosis.</title><p>The new species is similar to <italic><tp:taxon-name>Ischnothyreus spineus</tp:taxon-name></italic> Tong &amp; Li, 2012, but can be distinguished by the male chelicerae which each bear two strong, short thorn-like processes (tlp in <xref ref-type="fig" rid="F1">Figs 1H</xref>, <xref ref-type="fig" rid="F3">3C</xref>) and the female genital area possessing a large goblet-like atrium (<xref ref-type="fig" rid="F2">Fig. 2G–K</xref>). The males of <italic><tp:taxon-name>Ischnothyreus spineus</tp:taxon-name></italic> bear only one long, curved thorn-like process on each of the chelicerae (see <xref ref-type="bibr" rid="B22">Tong and Li 2012</xref>: Figs 3H, 5C) and no visible atrium, with only a simple winding tube in female genital area (see <xref ref-type="bibr" rid="B22">Tong and Li 2012</xref>: Figs 4G, H, 5D, E).</p></tp:treatment-sec><tp:treatment-sec sec-type="Description"><title>Description.</title><p>Male (holotype). Total length 1.26; carapace 0.69 length, 0.54 width; abdomen 0.61 length, 0.33 width. Habitus as in <xref ref-type="fig" rid="F1">Fig. 1A, C, E</xref>. <!--PageBreak--><!--PageBreak--><!--PageBreak--><!--PageBreak--><italic>Carapace</italic>: orange-brown, with brown egg-shaped patches behind eyes, oval in dorsal view, pars cephalica strongly elevated in lateral view, surface and sides strongly reticulate (<xref ref-type="fig" rid="F1">Fig. 1B, D</xref>). <italic>Eyes</italic>: six, in one group, well developed, ALE largest, PME and PLE nearly equal sized; posterior eye row straight from above, procurved from front (<xref ref-type="fig" rid="F1">Fig. 1G</xref>). <italic>Mouthparts</italic>: chelicerae slightly divergent, with a slightly sclerotized process at base of fangs (ssp) and two strong, thorn-like processes (tlp) in the middle of the retrolateral margin; fang groove with a few small denticles (<xref ref-type="fig" rid="F1">Figs 1H</xref>, <xref ref-type="fig" rid="F3">3C</xref>). Anterior margin of labium not indented at middle. Anteromedian tip of endites with one strong, tooth-like projection (<xref ref-type="fig" rid="F1">Fig. 1F</xref>). <italic>Abdomen</italic>: posterior spiracles not connected by groove. Pedicel tube short, unmodified, scutum extending far dorsal of pedicel. Dorsal scutum covering about 4/5 of abdomen, about equal to the abdomen width, not fused to epigastric scutum. Epigastric and postepigastric scutum well sclerotized, pale orange, fused. <italic>Leg spine formula</italic>: femur I with 2 prolateral and 1 small retrolateral spine, tibia I with 4 pairs, metatarsus I with 2 pairs of long ventral spines. Spination of leg II similar to leg I except femur with only one prolateral spine. Legs III and IV spineless. <italic>Genitalia</italic>: sperm pore situated at level of anterior spiracles. Palp strongly sclerotized, trochanter with ventral projection (vp); patella about as long as femur, not enlarged; cymbium brown, not fused with bulb, bulb brown, more than twice as long as cymbium, stout, tapering apically, with two small ventral protuberances (vpr), at the bending site with a membranous lobe (ml), distal part of bulb with membranous outgrowth (meo) (<xref ref-type="fig" rid="F1">Figs 1I–K</xref>, <xref ref-type="fig" rid="F3">3A, B, D</xref>).</p><fig id="F1" position="float" orientation="portrait"><label>Figure 1.</label><caption><p><italic><tp:taxon-name>Ischnothyreus kentingensis</tp:taxon-name></italic> sp. n., male. <bold>A, C, E</bold> habitus, dorsal, lateral and ventral views <bold>B, D, F, G</bold> prosoma, dorsal, lateral, ventral and anterior views <bold>H</bold> left chelicera, frontal view <bold>I–K</bold> left palp, retrolateral, dorsal and prolateral views. Scale bars: <bold>A, C, E</bold> = 0.4 mm; <bold>B, D, F, G</bold> = 0.2 mm; <bold>H–K</bold> = 0.1 mm.</p></caption><graphic xmlns:xlink="http://www.w3.org/1999/xlink" xlink:href="zookeys-396-067-g001.jpg" position="float" orientation="portrait" xlink:type="simple"/></fig><p>Female (paratype). Total length 1.51; carapace 0.64 length, 0.52 width; abdomen 0.87 length, 0.56 width. Habitus as in <xref ref-type="fig" rid="F2">Fig. 2A, C, E</xref>. As in male except as noted. <italic>Carapace</italic>: without any pattern, pars cephalica slightly elevated in lateral view (<xref ref-type="fig" rid="F2">Fig. 2B, D</xref>). <italic>Mouthparts</italic>: chelicerae and endites unmodified (<xref ref-type="fig" rid="F2">Fig. 2F</xref>). <italic>Abdomen</italic>: dorsal scutum covering about 2/3 of abdomen, about 1/2 of abdomen width. Postepigastric scutum elongated hexagonal, not fused to epigastric scutum, with short posteriorly directed lateral apodemes (a) (<xref ref-type="fig" rid="F2">Fig. 2G, H, J</xref>). <italic>Genitalia</italic>: at the middle of the anterior edge of the postepigastric scutum runs a dark, strongly winding tube posteriorly (wt), ending in a large goblet-like atrium (gla) close to posterior edge of scutum (<xref ref-type="fig" rid="F2">Fig. 2I, K</xref>).</p><fig id="F2" position="float" orientation="portrait"><label>Figure 2.</label><caption><p><italic><tp:taxon-name>Ischnothyreus kentingensis</tp:taxon-name></italic> sp. n., female. <bold>A, C, E</bold> habitus, dorsal, lateral and ventral views <bold>B, D, F</bold> prosoma, dorsal, lateral and ventral views <bold>G, J</bold> genital area, ventral view <bold>H</bold> genital area, ventral view (cleared in lactic acid) <bold>I, K</bold> genital area, dorsal view (cleared in lactic acid). Scale bars: <bold>A, C, E</bold> = 0.4 mm; <bold>B, D, F</bold> = 0.2 mm; <bold>G–K</bold> = 0.1 mm. Abbreviations: a = apodeme; gla = goblet-like atrium; wt = winding tube.</p></caption><graphic xmlns:xlink="http://www.w3.org/1999/xlink" xlink:href="zookeys-396-067-g002.jpg" position="float" orientation="portrait" xlink:type="simple"/></fig><fig id="F3" position="float" orientation="portrait"><label>Figure 3.</label><caption><p><italic><tp:taxon-name>Ischnothyreus kentingensis</tp:taxon-name></italic> sp. n., male. <bold>A, B</bold> left palp, prolateral and retrolateral views <bold>C</bold> left chelicera, frontal view <bold>D</bold> left palpal bulb, dorsal view. Scale bars: 0.1 mm. Abbreviations: meo = membranous outgrowth; ml = membranous lobe; ssp = slightly sclerotized process; tlp = thorn-like processes; vp = ventral projection; vpr = ventral protuberance.</p></caption><graphic xmlns:xlink="http://www.w3.org/1999/xlink" xlink:href="zookeys-396-067-g003.jpg" position="float" orientation="portrait" xlink:type="simple"/></fig></tp:treatment-sec><tp:treatment-sec sec-type="Distribution"><title>Distribution.</title><p>Known only from the type locality.</p></tp:treatment-sec><ref-list><ref id="B22"><mixed-citation xmlns:xlink="http://www.w3.org/1999/xlink" xlink:type="simple"><person-group><name name-style="western"><surname>Tong</surname><given-names>Y</given-names></name><name name-style="western"><surname>Li</surname><given-names>S</given-names></name></person-group> (<year>2012</year>) <article-title>Four new species of the genus Ischnothyreus from Hainan Island, China (Araneae, Oonopidae).</article-title><source>Zootaxa</source><volume>3352</volume>: <fpage>25</fpage>–<lpage>39</lpage>.</mixed-citation></ref></ref-list></tp:taxon-treatment>
