# Supplementary material for: A survey of oonopid spiders in Taiwan with descriptions of three new species
Source: Zookeys. 2014 Apr 2;(396):67–86. doi: 10.3897/zookeys.396.7033 (PMC3978266; doi:10.3897/zookeys.396.7033)
Supplement: XML Treatment for Ischnothyreus narutomii [file zookeys.396.7033-treatment4.xml]

<!DOCTYPE tp:taxon-treatment
  PUBLIC "-//TaxonX//DTD Taxonomic Treatment Publishing DTD v0 20100105//EN" "tax-treatment-NSO.dtd">
<tp:taxon-treatment xmlns:tp="http://www.plazi.org/taxpub"><tp:treatment-meta><mixed-citation publication-type="journal"><person-group><name><surname>Tong</surname><given-names>Yanfeng</given-names></name><name><surname>Li</surname><given-names>Shuqiang</given-names></name></person-group><article-title>A survey of oonopid spiders in Taiwan with descriptions of three new species</article-title><source>Zookeys</source><day>2</day><month>4</month><year>2014</year><volume>2014</volume><issue>396</issue><fpage>67</fpage><lpage>86</lpage><pub-id pub-id-type="doi">10.3897/zookeys.396.7033</pub-id></mixed-citation></tp:treatment-meta><tp:nomenclature><tp:taxon-name>
                                <tp:taxon-name-part taxon-name-part-type="genus">Ischnothyreus</tp:taxon-name-part>
                                <tp:taxon-name-part taxon-name-part-type="species">narutomii</tp:taxon-name-part>
                                <object-id xmlns:xlink="http://www.w3.org/1999/xlink" xlink:type="simple">http://species-id.net/wiki/Ischnothyreus_narutomii</object-id>
                            </tp:taxon-name><tp:taxon-authority>(Nakatsudi, 1942)</tp:taxon-authority><tp:nomenclature-citation-list><tp:nomenclature-citation><tp:taxon-name>Gamasomorpha narutomii</tp:taxon-name><comment>: <xref ref-type="bibr" rid="B8">Nakatsudi 1942</xref>: 287, figs 1.1–6.</comment></tp:nomenclature-citation><tp:nomenclature-citation><tp:taxon-name>Ischnothyreus narutomii</tp:taxon-name><comment>: <xref ref-type="bibr" rid="B7">Lee 1966</xref>: 22, fig. 4c–e; <xref ref-type="bibr" rid="B19">Tong and Li 2008</xref>: 60, fig. 5A–D; <xref ref-type="bibr" rid="B9">Ono 2009</xref>: 103, figs 18–24; <xref ref-type="bibr" rid="B18">Tong 2013</xref>: 32, fig. 47A–D.</comment></tp:nomenclature-citation></tp:nomenclature-citation-list></tp:nomenclature><tp:treatment-sec sec-type="Material examined"><title>Material examined.</title><p>CHINA: <italic>Taiwan</italic>: Nantou County, Ren’ai Town, Songgang Village, <named-content xmlns:xlink="http://www.w3.org/1999/xlink" content-type="dwc:verbatimCoordinates" xlink:type="simple">24°05'13.30"N, 121°10'20.07"E</named-content>, elevation ca. 2067 m, 2 July 2013, S. Li, G. Zheng &amp; Y. Tong leg., 1 ♂, 1 ♀ (SYNU-23); 4 ♂, 5 ♀ (SYNU-24); 5 ♂, 10 ♀ (SYNU-49).</p></tp:treatment-sec><tp:treatment-sec sec-type="Comments"><title>Comments.</title><p><xref ref-type="bibr" rid="B7">Lee (1966)</xref> recorded this species in Taichung City of Taiwan; this species has also been found in the Hainan Province of China and in Japan.</p></tp:treatment-sec><tp:treatment-sec sec-type="Distribution"><title>Distribution.</title><p>China, Japan.</p></tp:treatment-sec><ref-list><ref id="B8"><mixed-citation xmlns:xlink="http://www.w3.org/1999/xlink" xlink:type="simple"><person-group><name name-style="western"><surname>Nakatsudi</surname><given-names>K</given-names></name></person-group> (<year>1942</year>) <article-title>Arachnida from Izu-Sitito.</article-title><source>Journal of Agricultural Science, Tokyo (Nogyo Daigaku)</source><volume>1</volume>: <fpage>287</fpage>–<lpage>332</lpage>.</mixed-citation></ref><ref id="B7"><mixed-citation xmlns:xlink="http://www.w3.org/1999/xlink" xlink:type="simple"><person-group><name name-style="western"><surname>Lee</surname><given-names>C</given-names></name></person-group> (<year>1966</year>) <source>Spiders of Formosa (Taiwan).</source><publisher-name>Teachers College Publisher</publisher-name>, <publisher-loc>Taichung</publisher-loc>, <lpage>84</lpage> pp.</mixed-citation></ref><ref id="B19"><mixed-citation xmlns:xlink="http://www.w3.org/1999/xlink" xlink:type="simple"><person-group><name name-style="western"><surname>Tong</surname><given-names>Y</given-names></name><name name-style="western"><surname>Li</surname><given-names>S</given-names></name></person-group> (<year>2008</year>) <article-title>The oonopid spiders (Araneae: Oonopidae) from Hainan Island, China.</article-title><source>The Raffles Bulletin of Zoology</source><volume>56</volume>: <fpage>55</fpage>–<lpage>66</lpage>.</mixed-citation></ref><ref id="B9"><mixed-citation xmlns:xlink="http://www.w3.org/1999/xlink" xlink:type="simple"><person-group><name name-style="western"><surname>Ono</surname><given-names>H</given-names></name></person-group> (<year>2009</year>) <source>The Spiders of Japan with keys to the families and genera and illustrations of the species.</source><publisher-name>Tokai University Press</publisher-name>, <publisher-loc>Kanagawa</publisher-loc>, <size units="page">xvi+739 pp</size>.</mixed-citation></ref><ref id="B18"><mixed-citation xmlns:xlink="http://www.w3.org/1999/xlink" xlink:type="simple"><person-group><name name-style="western"><surname>Tong</surname><given-names>Y</given-names></name></person-group> (<year>2013</year>) <source>Haplogynae Spiders from Hainan, China.</source><publisher-name>Science Press</publisher-name>, <publisher-loc>Beijing</publisher-loc>, <size units="page">vi+96 pp.</size>, <comment>81 pl</comment>.</mixed-citation></ref></ref-list></tp:taxon-treatment>
