# Supplementary material for: A survey of oonopid spiders in Taiwan with descriptions of three new species
Source: Zookeys. 2014 Apr 2;(396):67–86. doi: 10.3897/zookeys.396.7033 (PMC3978266; doi:10.3897/zookeys.396.7033)
Supplement: XML Treatment for Ischnothyreus peltifer [file zookeys.396.7033-treatment5.xml]

<!DOCTYPE tp:taxon-treatment
  PUBLIC "-//TaxonX//DTD Taxonomic Treatment Publishing DTD v0 20100105//EN" "tax-treatment-NSO.dtd">
<tp:taxon-treatment xmlns:tp="http://www.plazi.org/taxpub"><tp:treatment-meta><mixed-citation publication-type="journal"><person-group><name><surname>Tong</surname><given-names>Yanfeng</given-names></name><name><surname>Li</surname><given-names>Shuqiang</given-names></name></person-group><article-title>A survey of oonopid spiders in Taiwan with descriptions of three new species</article-title><source>Zookeys</source><day>2</day><month>4</month><year>2014</year><volume>2014</volume><issue>396</issue><fpage>67</fpage><lpage>86</lpage><pub-id pub-id-type="doi">10.3897/zookeys.396.7033</pub-id></mixed-citation></tp:treatment-meta><tp:nomenclature><tp:taxon-name>
                                <tp:taxon-name-part taxon-name-part-type="genus">Ischnothyreus</tp:taxon-name-part>
                                <tp:taxon-name-part taxon-name-part-type="species">peltifer</tp:taxon-name-part>
                                <object-id xmlns:xlink="http://www.w3.org/1999/xlink" xlink:type="simple">http://species-id.net/wiki/Ischnothyreus_peltifer</object-id>
                            </tp:taxon-name><tp:taxon-authority>(Simon, 1891)</tp:taxon-authority><tp:nomenclature-citation-list><tp:nomenclature-citation><tp:taxon-name>Ischnothyreus peltifer</tp:taxon-name><comment>: <xref ref-type="bibr" rid="B13">Saaristo 2001</xref>: 345, figs 146A, 147A–C, 148A–B, 149–150, 152–153, 154,155A, 156, 157A–B; <xref ref-type="bibr" rid="B14">Saaristo and van Harten 2006</xref>: 135, figs 15a–b, 16a–c, 17.</comment></tp:nomenclature-citation></tp:nomenclature-citation-list></tp:nomenclature><tp:treatment-sec sec-type="Material examined"><title>Material examined.</title><p>CHINA: <italic>Taiwan</italic>: Pingtung County, Kenting, seaside near Howard Beach Resort, <named-content xmlns:xlink="http://www.w3.org/1999/xlink" content-type="dwc:verbatimCoordinates" xlink:type="simple">21°56'27.00"N, 120°48'26.68"E</named-content>, elevation ca. 34 m, 25–28 June 2013, S. Li &amp; Y. Tong leg., 1 ♀ (SYNU-22); 3 ♀ (SYNU-52).</p><!--PageBreak--></tp:treatment-sec><tp:treatment-sec sec-type="Comments"><title>Comments.</title><p><xref ref-type="bibr" rid="B3">Brignoli (1974)</xref> described <italic><tp:taxon-name>Ischnothyreus formosus</tp:taxon-name></italic> from Akau (old name of Pingtung County), Taiwan. <xref ref-type="bibr" rid="B13">Saaristo (2001)</xref> synonymized this species with <italic><tp:taxon-name>Ischnothyreus peltifer</tp:taxon-name></italic> and considered it to be a widely-distributed species in the tropics.</p></tp:treatment-sec><tp:treatment-sec sec-type="Distribution"><title>Distribution.</title><p>Pantropical, Canada and Europe (introduced).</p></tp:treatment-sec><ref-list><ref id="B13"><mixed-citation xmlns:xlink="http://www.w3.org/1999/xlink" xlink:type="simple"><person-group><name name-style="western"><surname>Saaristo</surname><given-names>MI</given-names></name></person-group> (<year>2001</year>) <article-title>Dwarf hunting spiders or Oonopidae (Arachnida, Araneae) of the Seychelles.</article-title><source>Insect Systematic &amp; Evolution</source><volume>32</volume>: <fpage>307</fpage>–<lpage>358</lpage>. doi: <ext-link ext-link-type="doi" xlink:href="10.1163/187631201X00236" xlink:type="simple">10.1163/187631201X00236</ext-link></mixed-citation></ref><ref id="B14"><mixed-citation xmlns:xlink="http://www.w3.org/1999/xlink" xlink:type="simple"><person-group><name name-style="western"><surname>Saaristo</surname><given-names>MI</given-names></name><name name-style="western"><surname>van Harten</surname><given-names>A</given-names></name></person-group> (<year>2006</year>) <article-title>The oonopid spiders (Araneae: Oonopidae) of mainland Yemen.</article-title><source>Fauna of Arabia</source><volume>21</volume>: <fpage>127</fpage>–<lpage>157</lpage>.</mixed-citation></ref><ref id="B3"><mixed-citation xmlns:xlink="http://www.w3.org/1999/xlink" xlink:type="simple"><person-group><name name-style="western"><surname>Brignoli</surname><given-names>PM</given-names></name></person-group> (<year>1974</year>) <article-title>On some Oonopidae from Japan and Formosa (Araneae).</article-title><source>Acta Arachnologica Tokyo</source><volume>25</volume>: <fpage>73</fpage>–<lpage>85</lpage>. doi: <ext-link ext-link-type="doi" xlink:href="10.2476/asjaa.25.73" xlink:type="simple">10.2476/asjaa.25.73</ext-link></mixed-citation></ref></ref-list></tp:taxon-treatment>
