# Supplementary material for: A survey of oonopid spiders in Taiwan with descriptions of three new species
Source: Zookeys. 2014 Apr 2;(396):67–86. doi: 10.3897/zookeys.396.7033 (PMC3978266; doi:10.3897/zookeys.396.7033)
Supplement: XML Treatment for Opopaea apicalis [file zookeys.396.7033-treatment6.xml]

<!DOCTYPE tp:taxon-treatment
  PUBLIC "-//TaxonX//DTD Taxonomic Treatment Publishing DTD v0 20100105//EN" "tax-treatment-NSO.dtd">
<tp:taxon-treatment xmlns:tp="http://www.plazi.org/taxpub"><tp:treatment-meta><mixed-citation publication-type="journal"><person-group><name><surname>Tong</surname><given-names>Yanfeng</given-names></name><name><surname>Li</surname><given-names>Shuqiang</given-names></name></person-group><article-title>A survey of oonopid spiders in Taiwan with descriptions of three new species</article-title><source>Zookeys</source><day>2</day><month>4</month><year>2014</year><volume>2014</volume><issue>396</issue><fpage>67</fpage><lpage>86</lpage><pub-id pub-id-type="doi">10.3897/zookeys.396.7033</pub-id></mixed-citation></tp:treatment-meta><tp:nomenclature><tp:taxon-name>
                                <tp:taxon-name-part taxon-name-part-type="genus">Opopaea</tp:taxon-name-part>
                                <tp:taxon-name-part taxon-name-part-type="species">apicalis</tp:taxon-name-part>
                                <object-id xmlns:xlink="http://www.w3.org/1999/xlink" xlink:type="simple">http://species-id.net/wiki/Opopaea_apicalis</object-id>
                            </tp:taxon-name><tp:taxon-authority>s (Simon, 1893)</tp:taxon-authority><tp:nomenclature-citation-list><tp:nomenclature-citation><tp:taxon-name>Epectris apicalis</tp:taxon-name><comment>: <xref ref-type="bibr" rid="B16">Simon 1893</xref>: 74; <xref ref-type="bibr" rid="B11">Platnick and Dupérré 2009</xref>: 30, figs 105–160.</comment></tp:nomenclature-citation><tp:nomenclature-citation><tp:taxon-name>Opopaea lena</tp:taxon-name><comment>: <xref ref-type="bibr" rid="B13">Saaristo 2001</xref>: 337, figs 112A–C, 113–117.</comment></tp:nomenclature-citation><tp:nomenclature-citation><tp:taxon-name>Opopaea apicalis</tp:taxon-name><comment>: <xref ref-type="bibr" rid="B1">Baehr et al. 2013</xref>: 109.</comment></tp:nomenclature-citation></tp:nomenclature-citation-list></tp:nomenclature><tp:treatment-sec sec-type="Material examined"><title>Material examined.</title><p>CHINA: <italic>Taiwan</italic>: Pingtung County, Kenting, seaside near Howard Beach Resort, <named-content xmlns:xlink="http://www.w3.org/1999/xlink" content-type="dwc:verbatimCoordinates" xlink:type="simple">21°56'27.00"N, 120°48'26.68"E</named-content>, elevation ca. 34 m, 25–28 June 2013, S. Li &amp; Y. Tong leg., 3 ♂, 3 ♀ (SYNU-12); 8 ♂, 14 ♀ (SYNU-33).</p></tp:treatment-sec><tp:treatment-sec sec-type="Comments"><title>Comments.</title><p>This species has been well described by <xref ref-type="bibr" rid="B11">Platnick and Dupérré (2009)</xref>.</p></tp:treatment-sec><tp:treatment-sec sec-type="Distribution"><title>Distribution.</title><p>Pantropical. Newly recorded from Taiwan.</p></tp:treatment-sec><ref-list><ref id="B16"><mixed-citation xmlns:xlink="http://www.w3.org/1999/xlink" xlink:type="simple"><person-group><name name-style="western"><surname>Simon</surname><given-names>E</given-names></name></person-group> (<year>1893</year>) <article-title>Arachnides.</article-title> In: <person-group><name name-style="western"><surname>Voyage</surname><given-names>de M</given-names></name></person-group>.  <issue-title>E. Simon aux îles Philipines (mars et avril 1890). 6e Mémoire.</issue-title><source>Annales de la Société Entomologique de France</source><volume>62</volume>: <fpage>65</fpage>–<lpage>80</lpage>.</mixed-citation></ref><ref id="B11"><mixed-citation xmlns:xlink="http://www.w3.org/1999/xlink" xlink:type="simple"><person-group><name name-style="western"><surname>Platnick</surname><given-names>NI</given-names></name><name name-style="western"><surname>Dupérré</surname><given-names>N</given-names></name></person-group> (<year>2009</year>) <article-title>The goblin spider genera <italic>Opopaea</italic> and <italic>Epectris</italic> (Araneae, Oonopidae) in the New World.</article-title><source>American Museum Novitates</source><volume>3649</volume>: <fpage>1</fpage>–<lpage>43</lpage>. doi: <ext-link ext-link-type="doi" xlink:href="10.1206/664.1" xlink:type="simple">10.1206/664.1</ext-link></mixed-citation></ref><ref id="B13"><mixed-citation xmlns:xlink="http://www.w3.org/1999/xlink" xlink:type="simple"><person-group><name name-style="western"><surname>Saaristo</surname><given-names>MI</given-names></name></person-group> (<year>2001</year>) <article-title>Dwarf hunting spiders or Oonopidae (Arachnida, Araneae) of the Seychelles.</article-title><source>Insect Systematic &amp; Evolution</source><volume>32</volume>: <fpage>307</fpage>–<lpage>358</lpage>. doi: <ext-link ext-link-type="doi" xlink:href="10.1163/187631201X00236" xlink:type="simple">10.1163/187631201X00236</ext-link></mixed-citation></ref><ref id="B1"><mixed-citation xmlns:xlink="http://www.w3.org/1999/xlink" xlink:type="simple"><person-group><name name-style="western"><surname>Baehr</surname><given-names>BC</given-names></name><name name-style="western"><surname>Harvey</surname><given-names>MS</given-names></name><name name-style="western"><surname>Smith</surname><given-names>HM</given-names></name><name name-style="western"><surname>Ott</surname><given-names>R</given-names></name></person-group> (<year>2013</year>) <article-title>The goblin spider genus <italic>Opopaea</italic> in Australia and the Pacific islands (Araneae: Oonopidae).</article-title><source>Memoirs of the Queensland Museum-Nature</source><volume>58</volume>: <fpage>107</fpage>–<lpage>338</lpage>.</mixed-citation></ref></ref-list></tp:taxon-treatment>
