# Supplementary material for: A survey of oonopid spiders in Taiwan with descriptions of three new species
Source: Zookeys. 2014 Apr 2;(396):67–86. doi: 10.3897/zookeys.396.7033 (PMC3978266; doi:10.3897/zookeys.396.7033)
Supplement: XML Treatment for Opopaea cornuta [file zookeys.396.7033-treatment7.xml]

<!DOCTYPE tp:taxon-treatment
  PUBLIC "-//TaxonX//DTD Taxonomic Treatment Publishing DTD v0 20100105//EN" "tax-treatment-NSO.dtd">
<tp:taxon-treatment xmlns:tp="http://www.plazi.org/taxpub"><tp:treatment-meta><mixed-citation publication-type="journal"><person-group><name><surname>Tong</surname><given-names>Yanfeng</given-names></name><name><surname>Li</surname><given-names>Shuqiang</given-names></name></person-group><article-title>A survey of oonopid spiders in Taiwan with descriptions of three new species</article-title><source>Zookeys</source><day>2</day><month>4</month><year>2014</year><volume>2014</volume><issue>396</issue><fpage>67</fpage><lpage>86</lpage><pub-id pub-id-type="doi">10.3897/zookeys.396.7033</pub-id></mixed-citation></tp:treatment-meta><tp:nomenclature><tp:taxon-name>
                                <tp:taxon-name-part taxon-name-part-type="genus">Opopaea</tp:taxon-name-part>
                                <tp:taxon-name-part taxon-name-part-type="species">cornuta</tp:taxon-name-part>
                                <object-id xmlns:xlink="http://www.w3.org/1999/xlink" xlink:type="simple">http://species-id.net/wiki/Opopaea_cornuta</object-id>
                            </tp:taxon-name><tp:taxon-authority>Yin &amp; Wang, 1984</tp:taxon-authority><tp:nomenclature-citation-list><tp:nomenclature-citation><tp:taxon-name>Opopaea cornuta</tp:taxon-name><comment>: <xref ref-type="bibr" rid="B24">Yin and Wang 1984</xref>: 52, fig. 2A–F; <xref ref-type="bibr" rid="B21">Tong and Li 2010</xref>: 24, figs 1B, K, 2A–E, 9A–F; <xref ref-type="bibr" rid="B18">Tong 2013</xref>: 37, figs 25B, K, 53A–E, 54A–F.</comment></tp:nomenclature-citation></tp:nomenclature-citation-list></tp:nomenclature><tp:treatment-sec sec-type="Material examined"><title>Material examined.</title><p>CHINA: <italic>Taiwan</italic>: Nantou County, Huisun Forest Area, <named-content xmlns:xlink="http://www.w3.org/1999/xlink" content-type="dwc:verbatimCoordinates" xlink:type="simple">24°05'16.74"N, 121°02'04.69"E</named-content>, elevation ca. 788 m, 30 June to 1 July 2013, S. Li, G. Zheng &amp; Y. Tong leg., 1 ♀ (SYNU-44).</p></tp:treatment-sec><tp:treatment-sec sec-type="Comments"><title>Comments.</title><p><xref ref-type="bibr" rid="B24">Yin and Wang (1984)</xref> reported this species from Hunan and Yunnan Provinces. <xref ref-type="bibr" rid="B19">Tong and Li (2008)</xref> redescribed this species from Hainan Province. This species seems to be widely distributed in southern China and the adjacent areas.</p></tp:treatment-sec><tp:treatment-sec sec-type="Distribution"><title>Distribution.</title><p>China, Laos. Newly recorded from Taiwan.</p></tp:treatment-sec><ref-list><ref id="B24"><mixed-citation xmlns:xlink="http://www.w3.org/1999/xlink" xlink:type="simple"><person-group><name name-style="western"><surname>Yin</surname><given-names>C</given-names></name><name name-style="western"><surname>Wang</surname><given-names>J</given-names></name></person-group> (<year>1984</year>) <article-title>On some Oonopidae from southern China (Araneae).</article-title><source>Journal of Hunan Teachers College (Natural Science Edition)</source><volume>3</volume>: <fpage>51</fpage>–<lpage>59</lpage>.</mixed-citation></ref><ref id="B21"><mixed-citation xmlns:xlink="http://www.w3.org/1999/xlink" xlink:type="simple"><person-group><name name-style="western"><surname>Tong</surname><given-names>Y</given-names></name><name name-style="western"><surname>Li</surname><given-names>S</given-names></name></person-group> (<year>2010</year>) <article-title>The goblin spiders of the genus <italic>Opopaea</italic> (Araneae, Oonopidae) in Hainan Island, China.</article-title><source>Zootaxa</source><volume>2327</volume>: <fpage>23</fpage>–<lpage>43</lpage>.</mixed-citation></ref><ref id="B18"><mixed-citation xmlns:xlink="http://www.w3.org/1999/xlink" xlink:type="simple"><person-group><name name-style="western"><surname>Tong</surname><given-names>Y</given-names></name></person-group> (<year>2013</year>) <source>Haplogynae Spiders from Hainan, China.</source><publisher-name>Science Press</publisher-name>, <publisher-loc>Beijing</publisher-loc>, <size units="page">vi+96 pp.</size>, <comment>81 pl</comment>.</mixed-citation></ref><ref id="B19"><mixed-citation xmlns:xlink="http://www.w3.org/1999/xlink" xlink:type="simple"><person-group><name name-style="western"><surname>Tong</surname><given-names>Y</given-names></name><name name-style="western"><surname>Li</surname><given-names>S</given-names></name></person-group> (<year>2008</year>) <article-title>The oonopid spiders (Araneae: Oonopidae) from Hainan Island, China.</article-title><source>The Raffles Bulletin of Zoology</source><volume>56</volume>: <fpage>55</fpage>–<lpage>66</lpage>.</mixed-citation></ref></ref-list></tp:taxon-treatment>
