# Supplementary material for: A survey of oonopid spiders in Taiwan with descriptions of three new species
Source: Zookeys. 2014 Apr 2;(396):67–86. doi: 10.3897/zookeys.396.7033 (PMC3978266; doi:10.3897/zookeys.396.7033)
Supplement: XML Treatment for Opopaea sauteri [file zookeys.396.7033-treatment9.xml]

<!DOCTYPE tp:taxon-treatment
  PUBLIC "-//TaxonX//DTD Taxonomic Treatment Publishing DTD v0 20100105//EN" "tax-treatment-NSO.dtd">
<tp:taxon-treatment xmlns:tp="http://www.plazi.org/taxpub"><tp:treatment-meta><mixed-citation publication-type="journal"><person-group><name><surname>Tong</surname><given-names>Yanfeng</given-names></name><name><surname>Li</surname><given-names>Shuqiang</given-names></name></person-group><article-title>A survey of oonopid spiders in Taiwan with descriptions of three new species</article-title><source>Zookeys</source><day>2</day><month>4</month><year>2014</year><volume>2014</volume><issue>396</issue><fpage>67</fpage><lpage>86</lpage><pub-id pub-id-type="doi">10.3897/zookeys.396.7033</pub-id></mixed-citation></tp:treatment-meta><tp:nomenclature><tp:taxon-name>
                                <tp:taxon-name-part taxon-name-part-type="genus">Opopaea</tp:taxon-name-part>
                                <tp:taxon-name-part taxon-name-part-type="species">sauteri</tp:taxon-name-part>
                                <object-id xmlns:xlink="http://www.w3.org/1999/xlink" xlink:type="simple">http://species-id.net/wiki/Opopaea_sauteri</object-id>
                            </tp:taxon-name><tp:taxon-authority>Brignoli, 1974</tp:taxon-authority><tp:nomenclature-citation-list><tp:nomenclature-citation><tp:taxon-name>Opopaea sauteri</tp:taxon-name><comment>: <xref ref-type="bibr" rid="B3">Brignoli 1974</xref>: 82, figs 19–21; <xref ref-type="bibr" rid="B21">Tong and Li 2010</xref>: 35, figs 1G, N, P, R, U, 6A–G; <xref ref-type="bibr" rid="B18">Tong 2013</xref>: 42, figs 25G, N, P, R, U, 61A–G.</comment></tp:nomenclature-citation></tp:nomenclature-citation-list></tp:nomenclature><tp:treatment-sec sec-type="Material examined"><title>Material examined.</title><p>CHINA: <italic>Taiwan</italic>: Pingtung County, Kenting, seaside near Howard Beach Resort, <named-content xmlns:xlink="http://www.w3.org/1999/xlink" content-type="dwc:verbatimCoordinates" xlink:type="simple">21°56'27.00"N, 120°48'26.68"E</named-content>, elevation ca. 34 m, 25–28 June 2013, S. Li &amp; Y. Tong leg., 1 ♂, 1 ♀ (SYNU-17); 2 ♀ (SYNU-32).</p></tp:treatment-sec><tp:treatment-sec sec-type="Comments"><title>Comments.</title><p><xref ref-type="bibr" rid="B3">Brignoli (1974)</xref> described this species from Takao (old name of Kaohsiung City), Taiwan. <xref ref-type="bibr" rid="B21">Tong and Li (2010)</xref> redescribed this species from Hainan Province of China.</p></tp:treatment-sec><tp:treatment-sec sec-type="Distribution"><title>Distribution.</title><p>China.</p></tp:treatment-sec><ref-list><ref id="B3"><mixed-citation xmlns:xlink="http://www.w3.org/1999/xlink" xlink:type="simple"><person-group><name name-style="western"><surname>Brignoli</surname><given-names>PM</given-names></name></person-group> (<year>1974</year>) <article-title>On some Oonopidae from Japan and Formosa (Araneae).</article-title><source>Acta Arachnologica Tokyo</source><volume>25</volume>: <fpage>73</fpage>–<lpage>85</lpage>. doi: <ext-link ext-link-type="doi" xlink:href="10.2476/asjaa.25.73" xlink:type="simple">10.2476/asjaa.25.73</ext-link></mixed-citation></ref><ref id="B21"><mixed-citation xmlns:xlink="http://www.w3.org/1999/xlink" xlink:type="simple"><person-group><name name-style="western"><surname>Tong</surname><given-names>Y</given-names></name><name name-style="western"><surname>Li</surname><given-names>S</given-names></name></person-group> (<year>2010</year>) <article-title>The goblin spiders of the genus <italic>Opopaea</italic> (Araneae, Oonopidae) in Hainan Island, China.</article-title><source>Zootaxa</source><volume>2327</volume>: <fpage>23</fpage>–<lpage>43</lpage>.</mixed-citation></ref><ref id="B18"><mixed-citation xmlns:xlink="http://www.w3.org/1999/xlink" xlink:type="simple"><person-group><name name-style="western"><surname>Tong</surname><given-names>Y</given-names></name></person-group> (<year>2013</year>) <source>Haplogynae Spiders from Hainan, China.</source><publisher-name>Science Press</publisher-name>, <publisher-loc>Beijing</publisher-loc>, <size units="page">vi+96 pp.</size>, <comment>81 pl</comment>.</mixed-citation></ref></ref-list></tp:taxon-treatment>
