# Supplementary material for: A survey of oonopid spiders in Taiwan with descriptions of three new species
Source: Zookeys. 2014 Apr 2;(396):67–86. doi: 10.3897/zookeys.396.7033 (PMC3978266; doi:10.3897/zookeys.396.7033)
Supplement: XML Treatment for Orchestina sinensis [file zookeys.396.7033-treatment10.xml]

<!DOCTYPE tp:taxon-treatment
  PUBLIC "-//TaxonX//DTD Taxonomic Treatment Publishing DTD v0 20100105//EN" "tax-treatment-NSO.dtd">
<tp:taxon-treatment xmlns:tp="http://www.plazi.org/taxpub"><tp:treatment-meta><mixed-citation publication-type="journal"><person-group><name><surname>Tong</surname><given-names>Yanfeng</given-names></name><name><surname>Li</surname><given-names>Shuqiang</given-names></name></person-group><article-title>A survey of oonopid spiders in Taiwan with descriptions of three new species</article-title><source>Zookeys</source><day>2</day><month>4</month><year>2014</year><volume>2014</volume><issue>396</issue><fpage>67</fpage><lpage>86</lpage><pub-id pub-id-type="doi">10.3897/zookeys.396.7033</pub-id></mixed-citation></tp:treatment-meta><tp:nomenclature><tp:taxon-name>
                                <tp:taxon-name-part taxon-name-part-type="genus">Orchestina</tp:taxon-name-part>
                                <tp:taxon-name-part taxon-name-part-type="species">sinensis</tp:taxon-name-part>
                                <object-id xmlns:xlink="http://www.w3.org/1999/xlink" xlink:type="simple">http://species-id.net/wiki/Orchestina_sinensis</object-id>
                            </tp:taxon-name><tp:taxon-authority>Xu, 1987</tp:taxon-authority><tp:nomenclature-citation-list><tp:nomenclature-citation><tp:taxon-name>Orchestina sinensis</tp:taxon-name><comment>: <xref ref-type="bibr" rid="B23">Xu 1987</xref>: 256, figs 1–6.</comment></tp:nomenclature-citation></tp:nomenclature-citation-list></tp:nomenclature><tp:treatment-sec sec-type="Material examined"><title>Material examined.</title><p>CHINA: <italic>Taiwan</italic>: Pingtung County, Kenting, hills near Howard Beach Resort, 27 June 2013, S. Li &amp; Y. Tong leg., 1 ♀ (SYNU-40); Nantou County, Huisun Forest Area, <named-content xmlns:xlink="http://www.w3.org/1999/xlink" content-type="dwc:verbatimCoordinates" xlink:type="simple">24°05'16.74"N, 121°02'04.69"E</named-content>, elevation ca. 788 m, 30 June to 1 July 2013, S. Li, G. Zheng &amp; Y. Tong leg., 2 ♀ (SYNU-45); Kaohsiung City, Shoushan Mountain, 29 June 2013, S. Li, G. Zheng &amp; Y. Tong leg., 1 ♂ (SYNU-53).</p></tp:treatment-sec><tp:treatment-sec sec-type="Comments"><title>Comments.</title><p>This species has been recorded from the Anhui and Zhejiang Provinces of China. It seems to be widely distributed in southern China.</p></tp:treatment-sec><tp:treatment-sec sec-type="Distribution"><title>Distribution.</title><p>Southern China. Newly recorded from Taiwan.</p><!--PageBreak--></tp:treatment-sec><ref-list><ref id="B23"><mixed-citation xmlns:xlink="http://www.w3.org/1999/xlink" xlink:type="simple"><person-group><name name-style="western"><surname>Xu</surname><given-names>Y</given-names></name></person-group> (<year>1987</year>) <article-title>Two new species of the genus <italic>Orchestina</italic> from Anhui Province, China (Araneae: Oonopidae).</article-title><source>Acta Zootaxonomica Sinica</source><volume>12</volume>: <fpage>256</fpage>–<lpage>259</lpage>.</mixed-citation></ref></ref-list></tp:taxon-treatment>
