# Supplementary material for: A survey of oonopid spiders in Taiwan with descriptions of three new species
Source: Zookeys. 2014 Apr 2;(396):67–86. doi: 10.3897/zookeys.396.7033 (PMC3978266; doi:10.3897/zookeys.396.7033)
Supplement: XML Treatment for Pseudotriaeris karschi [file zookeys.396.7033-treatment11.xml]

<!DOCTYPE tp:taxon-treatment
  PUBLIC "-//TaxonX//DTD Taxonomic Treatment Publishing DTD v0 20100105//EN" "tax-treatment-NSO.dtd">
<tp:taxon-treatment xmlns:tp="http://www.plazi.org/taxpub"><tp:treatment-meta><mixed-citation publication-type="journal"><person-group><name><surname>Tong</surname><given-names>Yanfeng</given-names></name><name><surname>Li</surname><given-names>Shuqiang</given-names></name></person-group><article-title>A survey of oonopid spiders in Taiwan with descriptions of three new species</article-title><source>Zookeys</source><day>2</day><month>4</month><year>2014</year><volume>2014</volume><issue>396</issue><fpage>67</fpage><lpage>86</lpage><pub-id pub-id-type="doi">10.3897/zookeys.396.7033</pub-id></mixed-citation></tp:treatment-meta><tp:nomenclature><tp:taxon-name>
                                <tp:taxon-name-part taxon-name-part-type="genus">Pseudotriaeris</tp:taxon-name-part>
                                <tp:taxon-name-part taxon-name-part-type="species">karschi</tp:taxon-name-part>
                                <object-id xmlns:xlink="http://www.w3.org/1999/xlink" xlink:type="simple">http://species-id.net/wiki/Pseudotriaeris_karschi</object-id>
                            </tp:taxon-name><tp:taxon-authority>(Bösenberg &amp; Strand, 1906)</tp:taxon-authority><tp:nomenclature-citation-list><tp:nomenclature-citation><tp:taxon-name>Gamasomorpha karschi</tp:taxon-name><comment>: <xref ref-type="bibr" rid="B2">Bösenberg and Strand 1906</xref>: 117, pl. 16, fig. 455.</comment></tp:nomenclature-citation><tp:nomenclature-citation><tp:taxon-name>Pseudotriaeris karschi</tp:taxon-name><comment>: <xref ref-type="bibr" rid="B3">Brignoli 1974</xref>: 77, figs 7–11; <xref ref-type="bibr" rid="B17">Song 1987</xref>: 96, fig. 60.</comment></tp:nomenclature-citation><tp:nomenclature-citation><tp:taxon-name>Pseudotriaeris echinatus</tp:taxon-name><comment>: <xref ref-type="bibr" rid="B24">Yin and Wang 1984</xref>: 55, fig. 4A–K.</comment></tp:nomenclature-citation></tp:nomenclature-citation-list></tp:nomenclature><tp:treatment-sec sec-type="Material examined"><title>Material examined.</title><p>CHINA: <italic>Taiwan</italic>: Pingtung County, Kenting, seaside near Howard Beach Resort, <named-content xmlns:xlink="http://www.w3.org/1999/xlink" content-type="dwc:verbatimCoordinates" xlink:type="simple">21°56'27.00"N, 120°48'26.68"E</named-content>, elevation ca. 34 m, 25–28 June 2013, S. Li &amp; Y. Tong leg., 2 ♂, 2 ♀ (SYNU-19); 4 ♂, 2 ♀ (SYNU-41).</p></tp:treatment-sec><tp:treatment-sec sec-type="Comments"><title>Comments.</title><p>Brignoli erected the genus <italic><tp:taxon-name>Pseudotriaeris</tp:taxon-name></italic> in 1974, based on the type species <italic><tp:taxon-name>Pseudotriaeris karschi</tp:taxon-name></italic> from Japan. <xref ref-type="bibr" rid="B24">Yin and Wang (1984)</xref> described <italic><tp:taxon-name>Pseudotriaeris echinatus</tp:taxon-name></italic> from Hunan, China, but it was synonymized with the type species by <xref ref-type="bibr" rid="B17">Song (1987)</xref>. Currently, this species is known from Anhui, Hunan and Zhejiang Provinces of China and from Japan. However, the species <italic><tp:taxon-name>Pseudotriaeris karschi</tp:taxon-name></italic> has never been studied in detail. The specimens from China have not been compared with the type specimens, and may belong to one or more different species. The generic characters, such as the male palps with complicated apophyses and the male endites with a backwards folded ridge, are very similar to those of the genus <italic><tp:taxon-name>Xyphinus</tp:taxon-name></italic> Simon, 1893 (see <xref ref-type="bibr" rid="B4">Deeleman-Reinhold 1987</xref>). We suspect that this genus can be synonymized with <italic><tp:taxon-name>Xyphinus</tp:taxon-name></italic>. A thorough investigation of the type species <italic><tp:taxon-name>Pseudotriaeris karschi</tp:taxon-name></italic> is now required.</p></tp:treatment-sec><tp:treatment-sec sec-type="Distribution"><title>Distribution.</title><p>China, Japan. Newly recorded from Taiwan.</p></tp:treatment-sec><ref-list><ref id="B2"><mixed-citation xmlns:xlink="http://www.w3.org/1999/xlink" xlink:type="simple"><person-group><name name-style="western"><surname>Bösenberg</surname><given-names>W</given-names></name><name name-style="western"><surname>Strand</surname><given-names>E</given-names></name></person-group> (<year>1906</year>) <article-title>Japanische Spinnen.</article-title><source>Abhandlungen der Senckenbergischen Naturforschenden Gesellschaft</source><volume>30</volume>: <fpage>93</fpage>–<lpage>422</lpage>.</mixed-citation></ref><ref id="B3"><mixed-citation xmlns:xlink="http://www.w3.org/1999/xlink" xlink:type="simple"><person-group><name name-style="western"><surname>Brignoli</surname><given-names>PM</given-names></name></person-group> (<year>1974</year>) <article-title>On some Oonopidae from Japan and Formosa (Araneae).</article-title><source>Acta Arachnologica Tokyo</source><volume>25</volume>: <fpage>73</fpage>–<lpage>85</lpage>. doi: <ext-link ext-link-type="doi" xlink:href="10.2476/asjaa.25.73" xlink:type="simple">10.2476/asjaa.25.73</ext-link></mixed-citation></ref><ref id="B17"><mixed-citation xmlns:xlink="http://www.w3.org/1999/xlink" xlink:type="simple"><person-group><name name-style="western"><surname>Song</surname><given-names>D</given-names></name></person-group> (<year>1987</year>) <source>Spiders from agricultural regions of China (Arachnida: Araneae).</source><publisher-name>Agriculture Publishing House</publisher-name>, <publisher-loc>Beijing</publisher-loc>, <lpage>376</lpage> pp.</mixed-citation></ref><ref id="B24"><mixed-citation xmlns:xlink="http://www.w3.org/1999/xlink" xlink:type="simple"><person-group><name name-style="western"><surname>Yin</surname><given-names>C</given-names></name><name name-style="western"><surname>Wang</surname><given-names>J</given-names></name></person-group> (<year>1984</year>) <article-title>On some Oonopidae from southern China (Araneae).</article-title><source>Journal of Hunan Teachers College (Natural Science Edition)</source><volume>3</volume>: <fpage>51</fpage>–<lpage>59</lpage>.</mixed-citation></ref><ref id="B4"><mixed-citation xmlns:xlink="http://www.w3.org/1999/xlink" xlink:type="simple"><person-group><name name-style="western"><surname>Deeleman-Reinhold</surname><given-names>CL</given-names></name></person-group> (<year>1987</year>) <article-title>Revision of the genus <italic>Xyphinus</italic> Simon (Araneae: Oonopidae).</article-title><source>Acta Arachnologica Tokyo</source><volume>35</volume>: <fpage>41</fpage>–<lpage>56</lpage>. doi: <ext-link ext-link-type="doi" xlink:href="10.2476/asjaa.35.41" xlink:type="simple">10.2476/asjaa.35.41</ext-link></mixed-citation></ref></ref-list></tp:taxon-treatment>
