# Supplementary material for: A survey of oonopid spiders in Taiwan with descriptions of three new species
Source: Zookeys. 2014 Apr 2;(396):67–86. doi: 10.3897/zookeys.396.7033 (PMC3978266; doi:10.3897/zookeys.396.7033)
Supplement: XML Treatment for Xyphinus hwangi [file zookeys.396.7033-treatment12.xml]

<!DOCTYPE tp:taxon-treatment
  PUBLIC "-//TaxonX//DTD Taxonomic Treatment Publishing DTD v0 20100105//EN" "tax-treatment-NSO.dtd">
<tp:taxon-treatment xmlns:tp="http://www.plazi.org/taxpub"><tp:treatment-meta><mixed-citation publication-type="journal"><person-group><name><surname>Tong</surname><given-names>Yanfeng</given-names></name><name><surname>Li</surname><given-names>Shuqiang</given-names></name></person-group><article-title>A survey of oonopid spiders in Taiwan with descriptions of three new species</article-title><source>Zookeys</source><day>2</day><month>4</month><year>2014</year><volume>2014</volume><issue>396</issue><fpage>67</fpage><lpage>86</lpage><pub-id pub-id-type="doi">10.3897/zookeys.396.7033</pub-id></mixed-citation></tp:treatment-meta><tp:nomenclature><tp:taxon-name>
                                <tp:taxon-name-part taxon-name-part-type="genus">Xyphinus</tp:taxon-name-part>
                                <tp:taxon-name-part taxon-name-part-type="species">hwangi</tp:taxon-name-part>
                                <object-id xmlns:xlink="http://www.w3.org/1999/xlink" content-type="zoobank" xlink:type="simple">http://zoobank.org/DCCD5A23-F3B9-44F5-A361-1D8499B77D09</object-id>
                                <object-id xmlns:xlink="http://www.w3.org/1999/xlink" xlink:type="simple">http://species-id.net/wiki/Xyphinus_hwangi</object-id>
                            </tp:taxon-name><tp:taxon-status xmlns:xlink="http://www.w3.org/1999/xlink" xlink:type="simple">sp. n.</tp:taxon-status><xref ref-type="fig" rid="F4">Figs 4</xref><xref ref-type="fig" rid="F5"/><xref ref-type="fig" rid="F6"/><xref ref-type="fig" rid="F7">–7</xref></tp:nomenclature><tp:treatment-sec sec-type="Material examined"><title>Material examined.</title><p>Holotype ♂ (IZCAS AR 27809): CHINA: <italic>Taiwan</italic>: Kaohsiung City, Shoushan Mountain, 29 June 2013, S. Li, G. Zheng &amp; Y. Tong leg. Paratypes: same data as holotype, 3 ♂, 5 ♀ (SYNU-18); same data as holotype, 12 ♂, 23 ♀ (SYNU-36); same data as holotype, 2 ♂, 1 ♀ (SYNU-47).</p></tp:treatment-sec><tp:treatment-sec sec-type="Etymology"><title>Etymology.</title><p>The specific name is a patronym honoring Dr. Chung-Chi Hwang (National University of Kaohsiung), who is a leading taxonomist of terrestrial snails in Taiwan.</p></tp:treatment-sec><tp:treatment-sec sec-type="Diagnosis"><title>Diagnosis.</title><p>The new species is similar to <italic><tp:taxon-name>Pseudotriaeris karschi</tp:taxon-name></italic> (see <xref ref-type="bibr" rid="B3">Brignoli 1974</xref>), but can be distinguished by the long, slender and strongly curved ventral apophysis (va in <xref ref-type="fig" rid="F6">Fig. 6F</xref>) in the male palp and the large nose-shaped protuberance (nos in <xref ref-type="fig" rid="F6">Figs 6L</xref>, <xref ref-type="fig" rid="F7">7D</xref>) in the female epigastric area.</p><!--PageBreak--></tp:treatment-sec><tp:treatment-sec sec-type="Description"><title>Description.</title><p>Male (holotype). Total length 1.87; carapace 0.81 length, 0.63 width; abdomen 0.99 length, 0.61 width. Habitus as in <xref ref-type="fig" rid="F4">Fig. 4A, C, E</xref>. <!--PageBreak--><!--PageBreak--><!--PageBreak--><!--PageBreak--><italic>Carapace</italic>: orange, dorsal scutum yellow-brown, chelicerae, sternum, legs and ventral scutum light yellow. Carapace dorsally smooth, covered with rows of short hairs; sides finely reticulate; carapace margin with two rows of small denticles on either side and some larger denticles on the posterior slope (<xref ref-type="fig" rid="F4">Fig. 4B, D</xref>). No fovea. Posterior pits lacking. Eyes six, ALE largest, PLE smallest; posterior eye row slightly recurved from above, straight from front. Clypeus with sinuous anterior margin; clypeus height about 1.5 times the diameter of anterior eyes (<xref ref-type="fig" rid="F4">Figs 4G</xref>, <xref ref-type="fig" rid="F6">6A</xref>). <italic>Mouthparts</italic>: chelicerae toothless, with many small granules on the promargin (<xref ref-type="fig" rid="F6">Fig. 6B, C, M</xref>). Endites with backwards folded ridge. Sternum smooth (<xref ref-type="fig" rid="F4">Fig. 4F</xref>). Legs spineless. <italic>Abdomen</italic>: shape of abdomen normal, not overlapping the carapace. Dorsal scutum ovoid, smooth, nearly entirely covering the abdomen. Booklung covers ovoid, large. Pedicel tube ribbed. Scuto-pedicel region unmodified. Posterior spiracles connected by groove. Postepigastric scutum strongly sclerotized; spinneret scutum present as an incomplete ring. <italic>Genitalia</italic>: sperm pore oval, medium sized, situated at level of anterior spiracles. Palp (<xref ref-type="fig" rid="F4">Figs 4H–J</xref>, <xref ref-type="fig" rid="F6">6D–I</xref>, <xref ref-type="fig" rid="F7">7A–C</xref>): femur inserted near the middle of patella; patella about as long as femur; cymbium strongly protruding prolaterally; bulb with complicated apophyses, ventral apophysis very slender and strongly curved (va in <xref ref-type="fig" rid="F6">Fig. 6F</xref>).</p><fig id="F4" position="float" orientation="portrait"><label>Figure 4.</label><caption><p><italic><tp:taxon-name>Xyphinus hwangi</tp:taxon-name></italic> sp. n., male. <bold>A, C, E</bold> habitus, dorsal, lateral and ventral views <bold>B, D, F, G</bold> prosoma, dorsal, lateral, ventral and anterior views <bold>H–J</bold> left palp, retrolateral, prolateral and dorsal views. Scale bars: <bold>A, C, E</bold> = 0.4 mm; <bold>B, D, F–J</bold>= 0.2 mm.</p></caption><graphic xmlns:xlink="http://www.w3.org/1999/xlink" xlink:href="zookeys-396-067-g004.jpg" position="float" orientation="portrait" xlink:type="simple"/></fig><p>Female (paratype). Total length 1.84; carapace 0.81 length, 0.62 width; abdomen 0.95 length, 0.92 width. Habitus as in <xref ref-type="fig" rid="F5">Fig. 5A, C, E</xref>. As in male except as noted. Endites unmodified (<xref ref-type="fig" rid="F5">Fig. 5F</xref>). Postepigastric scutum rectangular, not fused to epigastric scutum, with long posteriorly directed lateral apodemes. <italic>Genitalia</italic>: with a large nose-shaped protuberance (nos in <xref ref-type="fig" rid="F6">Figs 6L</xref>, <xref ref-type="fig" rid="F7">7D</xref>) at the middle of the anterior edge of the postepigastric scutum; in dorsal view, a thin stick-shape sclerite extending anteriorly (tss in <xref ref-type="fig" rid="F5">Figs 5K</xref>, <xref ref-type="fig" rid="F7">7E</xref>).</p><fig id="F5" position="float" orientation="portrait"><label>Figure 5.</label><caption><p><italic><tp:taxon-name>Xyphinus hwangi</tp:taxon-name></italic> sp. n., female. <bold>A, C, E</bold> habitus, dorsal, lateral and ventral views <bold>B, D, F, G</bold> prosoma, dorsal, lateral, ventral and anterior views <bold>H, I</bold> abdomen, ventral and lateral views <bold>J, K</bold> genital area, ventral and dorsal views (cleared in lactic acid). Scale bars: <bold>A, C, E</bold> = 0.4 mm; <bold>B, D, F–I</bold> = 0.2 mm; <bold>J, K</bold> = 0.1 mm.</p></caption><graphic xmlns:xlink="http://www.w3.org/1999/xlink" xlink:href="zookeys-396-067-g005.jpg" position="float" orientation="portrait" xlink:type="simple"/></fig><fig id="F6" position="float" orientation="portrait"><label>Figure 6.</label><caption><p><italic><tp:taxon-name>Xyphinus hwangi</tp:taxon-name></italic> sp. n., SEM. <bold>A</bold> male prosoma, anterior view <bold>B, C, M</bold> male chelicerae, frontal view (arrow shows the small granules) <bold>D, G, I</bold> male left palp, prolateral, retrolateral and dorsal views <bold>E, H</bold> male left palpal bulb, prolateral and retrolateral views <bold>F</bold> distal part of male left palpal bulb, prolateral view <bold>J</bold> female abdomen, ventral view <bold>K, L</bold> female genital area, ventral view. Abbreviations: da = dorsal apophysis; ma = medial apophysis; nos = nose-shaped protuberance; pa = prolateral apophysis; ra = retrolateral apophysis; va = ventral apophysis.</p></caption><graphic xmlns:xlink="http://www.w3.org/1999/xlink" xlink:href="zookeys-396-067-g006.jpg" position="float" orientation="portrait" xlink:type="simple"/></fig><fig id="F7" position="float" orientation="portrait"><label>Figure 7.</label><caption><p><italic><tp:taxon-name>Xyphinus hwangi</tp:taxon-name></italic> sp. n. <bold>A–C</bold> male left palp, prolateral, retrolateral and dorsal views <bold>D, E</bold> female genital area, ventral and dorsal views. Scale bar: 0.1 mm. Abbreviations: nos = nose-shaped protuberance; tss = thin stick-shape sclerite.</p></caption><graphic xmlns:xlink="http://www.w3.org/1999/xlink" xlink:href="zookeys-396-067-g007.jpg" position="float" orientation="portrait" xlink:type="simple"/></fig></tp:treatment-sec><tp:treatment-sec sec-type="Distribution"><title>Distribution.</title><p>Known only from the type locality.</p></tp:treatment-sec><ref-list><ref id="B3"><mixed-citation xmlns:xlink="http://www.w3.org/1999/xlink" xlink:type="simple"><person-group><name name-style="western"><surname>Brignoli</surname><given-names>PM</given-names></name></person-group> (<year>1974</year>) <article-title>On some Oonopidae from Japan and Formosa (Araneae).</article-title><source>Acta Arachnologica Tokyo</source><volume>25</volume>: <fpage>73</fpage>–<lpage>85</lpage>. doi: <ext-link ext-link-type="doi" xlink:href="10.2476/asjaa.25.73" xlink:type="simple">10.2476/asjaa.25.73</ext-link></mixed-citation></ref></ref-list></tp:taxon-treatment>
