# Supplementary material for: A survey of oonopid spiders in Taiwan with descriptions of three new species
Source: Zookeys. 2014 Apr 2;(396):67–86. doi: 10.3897/zookeys.396.7033 (PMC3978266; doi:10.3897/zookeys.396.7033)
Supplement: XML Treatment for Xestaspis loricata [file zookeys.396.7033-treatment13.xml]

<!DOCTYPE tp:taxon-treatment
  PUBLIC "-//TaxonX//DTD Taxonomic Treatment Publishing DTD v0 20100105//EN" "tax-treatment-NSO.dtd">
<tp:taxon-treatment xmlns:tp="http://www.plazi.org/taxpub"><tp:treatment-meta><mixed-citation publication-type="journal"><person-group><name><surname>Tong</surname><given-names>Yanfeng</given-names></name><name><surname>Li</surname><given-names>Shuqiang</given-names></name></person-group><article-title>A survey of oonopid spiders in Taiwan with descriptions of three new species</article-title><source>Zookeys</source><day>2</day><month>4</month><year>2014</year><volume>2014</volume><issue>396</issue><fpage>67</fpage><lpage>86</lpage><pub-id pub-id-type="doi">10.3897/zookeys.396.7033</pub-id></mixed-citation></tp:treatment-meta><tp:nomenclature><tp:taxon-name>
                                <tp:taxon-name-part taxon-name-part-type="genus">Xestaspis</tp:taxon-name-part>
                                <tp:taxon-name-part taxon-name-part-type="species">loricata</tp:taxon-name-part>
                                <object-id xmlns:xlink="http://www.w3.org/1999/xlink" xlink:type="simple">http://species-id.net/wiki/Xestaspis_loricata</object-id>
                            </tp:taxon-name><tp:taxon-authority>(L. Koch, 1873)</tp:taxon-authority><tp:nomenclature-citation-list><tp:nomenclature-citation><tp:taxon-name>Gamasomorpha loricata</tp:taxon-name><comment>: <xref ref-type="bibr" rid="B13">Saaristo 2001</xref>: 311, figs 1B, 2B, 3B.</comment></tp:nomenclature-citation><tp:nomenclature-citation><tp:taxon-name>Xestaspis loricata</tp:taxon-name><comment>: <xref ref-type="bibr" rid="B20">Tong and Li 2009</xref>: 26, figs 1G–I, 2G–I, 5A–D; <xref ref-type="bibr" rid="B18">Tong 2013</xref>: 51, figs 17G–I, 18G–I, 69A–D.</comment></tp:nomenclature-citation></tp:nomenclature-citation-list></tp:nomenclature><tp:treatment-sec sec-type="Material examined"><title>Material examined.</title><p>CHINA: <italic>Taiwan</italic>: Pingtung County, Kenting, seaside near Howard Beach Resort, <named-content xmlns:xlink="http://www.w3.org/1999/xlink" content-type="dwc:verbatimCoordinates" xlink:type="simple">21°56'27.00"N, 120°48'26.68"E</named-content>, elevation ca. 34 m, 25–28 June 2013, S. Li &amp; Y. Tong leg., 2 ♀ (SYNU-30); Nantou County, Huisun Forest Area, <named-content xmlns:xlink="http://www.w3.org/1999/xlink" content-type="dwc:verbatimCoordinates" xlink:type="simple">24°05'16.74"N, 121°02'04.69"E</named-content>, elevation ca. 788 m, 30 June to 1 July 2013, S. Li, G. Zheng &amp; Y. Tong leg., 2 ♀ (SYNU-43).</p></tp:treatment-sec><tp:treatment-sec sec-type="Comments"><title>Comments.</title><p>Well described in above mentioned papers.</p></tp:treatment-sec><tp:treatment-sec sec-type="Distribution"><title>Distribution.</title><p>Australia, China, Laos, Micronesia. Newly recorded from Taiwan.</p></tp:treatment-sec><ref-list><ref id="B13"><mixed-citation xmlns:xlink="http://www.w3.org/1999/xlink" xlink:type="simple"><person-group><name name-style="western"><surname>Saaristo</surname><given-names>MI</given-names></name></person-group> (<year>2001</year>) <article-title>Dwarf hunting spiders or Oonopidae (Arachnida, Araneae) of the Seychelles.</article-title><source>Insect Systematic &amp; Evolution</source><volume>32</volume>: <fpage>307</fpage>–<lpage>358</lpage>. doi: <ext-link ext-link-type="doi" xlink:href="10.1163/187631201X00236" xlink:type="simple">10.1163/187631201X00236</ext-link></mixed-citation></ref><ref id="B20"><mixed-citation xmlns:xlink="http://www.w3.org/1999/xlink" xlink:type="simple"><person-group><name name-style="western"><surname>Tong</surname><given-names>Y</given-names></name><name name-style="western"><surname>Li</surname><given-names>S</given-names></name></person-group> (<year>2009</year>) <article-title>Three new species and one newly recorded species of oonopid spiders (Araneae: Oonopidae) from Hainan, China.</article-title><source>Zootaxa</source><volume>2060</volume>: <fpage>22</fpage>–<lpage>32</lpage>.</mixed-citation></ref><ref id="B18"><mixed-citation xmlns:xlink="http://www.w3.org/1999/xlink" xlink:type="simple"><person-group><name name-style="western"><surname>Tong</surname><given-names>Y</given-names></name></person-group> (<year>2013</year>) <source>Haplogynae Spiders from Hainan, China.</source><publisher-name>Science Press</publisher-name>, <publisher-loc>Beijing</publisher-loc>, <size units="page">vi+96 pp.</size>, <comment>81 pl</comment>.</mixed-citation></ref></ref-list></tp:taxon-treatment>
