# Supplementary material for: A survey of oonopid spiders in Taiwan with descriptions of three new species
Source: Zookeys. 2014 Apr 2;(396):67–86. doi: 10.3897/zookeys.396.7033 (PMC3978266; doi:10.3897/zookeys.396.7033)
Supplement: XML Treatment for Xestaspis shoushanensis [file zookeys.396.7033-treatment14.xml]

<!DOCTYPE tp:taxon-treatment
  PUBLIC "-//TaxonX//DTD Taxonomic Treatment Publishing DTD v0 20100105//EN" "tax-treatment-NSO.dtd">
<tp:taxon-treatment xmlns:tp="http://www.plazi.org/taxpub"><tp:treatment-meta><mixed-citation publication-type="journal"><person-group><name><surname>Tong</surname><given-names>Yanfeng</given-names></name><name><surname>Li</surname><given-names>Shuqiang</given-names></name></person-group><article-title>A survey of oonopid spiders in Taiwan with descriptions of three new species</article-title><source>Zookeys</source><day>2</day><month>4</month><year>2014</year><volume>2014</volume><issue>396</issue><fpage>67</fpage><lpage>86</lpage><pub-id pub-id-type="doi">10.3897/zookeys.396.7033</pub-id></mixed-citation></tp:treatment-meta><tp:nomenclature><tp:taxon-name>
                                <tp:taxon-name-part taxon-name-part-type="genus">Xestaspis</tp:taxon-name-part>
                                <tp:taxon-name-part taxon-name-part-type="species">shoushanensis</tp:taxon-name-part>
                                <object-id xmlns:xlink="http://www.w3.org/1999/xlink" content-type="zoobank" xlink:type="simple">http://zoobank.org/D9171ACC-20CA-437F-8836-A9D5CCA61EA3</object-id>
                                <object-id xmlns:xlink="http://www.w3.org/1999/xlink" xlink:type="simple">http://species-id.net/wiki/Xestaspis_shoushanensis</object-id>
                            </tp:taxon-name><tp:taxon-status xmlns:xlink="http://www.w3.org/1999/xlink" xlink:type="simple">sp. n.</tp:taxon-status><xref ref-type="fig" rid="F8">Figs 8</xref><xref ref-type="fig" rid="F9">–</xref><xref ref-type="fig" rid="F10">10</xref></tp:nomenclature><tp:treatment-sec sec-type="Material examined"><title>Material examined.</title><p>Holotype ♂ (IZCAS AR 27810): CHINA: <italic>Taiwan</italic>: Kaohsiung City, Shoushan Mountain, 29 June 2013, S. Li, G. Zheng &amp; Y. Tong leg. Paratypes: same data as holotype, 1 ♀ (SYNU-11); same data as holotype, 2 ♀ (SYNU-57).</p></tp:treatment-sec><tp:treatment-sec sec-type="Etymology"><title>Etymology.</title><p>The specific name is taken from the type locality; adjective.</p></tp:treatment-sec><tp:treatment-sec sec-type="Diagnosis"><title>Diagnosis.</title><p>The new species is similar to <!--PageBreak--><!--PageBreak--><!--PageBreak--><italic><tp:taxon-name>Xestaspis paulina</tp:taxon-name></italic> (see <xref ref-type="bibr" rid="B6">Eichenberger et al. 2012</xref>), but can be distinguished by the sternum with short radial furrows between coxae I–II, II–III and III–IV (<xref ref-type="fig" rid="F8">Figs 8F</xref>, <xref ref-type="fig" rid="F9">9E</xref>), by the lateral carapace surface, which is strongly striated (<xref ref-type="fig" rid="F8">Figs 8B, D</xref>, <xref ref-type="fig" rid="F9">9B, D</xref>), by the abdominal scuto-pedicel region with only one straight scutal ridge, without a second, upper, semicircular ridge (<xref ref-type="fig" rid="F8">Fig. 8J, K</xref>), and by the male palp with strongly pointed conical extension (ce in <xref ref-type="fig" rid="F10">Fig. 10A, B</xref>).</p><fig id="F8" position="float" orientation="portrait"><label>Figure 8.</label><caption><p><italic><tp:taxon-name>Xestaspis shoushanensis</tp:taxon-name></italic> sp. n., male. <bold>A, C, E</bold> habitus, dorsal, lateral and ventral views <bold>B, D, F, G, H</bold> prosoma, dorsal, lateral, ventral, anterior and posterior views <bold>I</bold> booklung covers, lateral view <bold>J, K</bold> abdomen, anterior and anteroventral views. Scale bars: <bold>A, C, E, K</bold> = 0.4 mm; <bold>B, D, F–J</bold> = 0.2 mm. Abbreviations: boc = booklung covers; sr = scutal ridge.</p></caption><graphic xmlns:xlink="http://www.w3.org/1999/xlink" xlink:href="zookeys-396-067-g008.jpg" position="float" orientation="portrait" xlink:type="simple"/></fig><fig id="F9" position="float" orientation="portrait"><label>Figure 9.</label><caption><p><italic><tp:taxon-name>Xestaspis shoushanensis</tp:taxon-name></italic> sp. n., female. <bold>A, C</bold> habitus, dorsal and lateral views <bold>B, D, E, F</bold> prosoma, dorsal, lateral, ventral and posterior views <bold>G</bold> abdomen, ventral view <bold>H</bold> genital area, ventral view <bold>I, J</bold> genital area, ventral and dorsal views (cleared in lactic acid). Scale bars: <bold>A, C, G</bold> = 0.4 mm; <bold>B, D–F, H–J</bold> = 0.2 mm.</p></caption><graphic xmlns:xlink="http://www.w3.org/1999/xlink" xlink:href="zookeys-396-067-g009.jpg" position="float" orientation="portrait" xlink:type="simple"/></fig><fig id="F10" position="float" orientation="portrait"><label>Figure 10.</label><caption><p><italic><tp:taxon-name>Xestaspis shoushanensis</tp:taxon-name></italic> sp. n. <bold>A</bold> male left palp, prolateral view <bold>B</bold> male left palpal bulb, dorsal view <bold>C</bold> genital area, dorsal view. Scale bar: 0.1 mm. Abbreviations: ce = conical extension; psc = paddle-like sclerite; re = receptaculum.</p></caption><graphic xmlns:xlink="http://www.w3.org/1999/xlink" xlink:href="zookeys-396-067-g010.jpg" position="float" orientation="portrait" xlink:type="simple"/></fig><!--PageBreak--></tp:treatment-sec><tp:treatment-sec sec-type="Description"><title>Description.</title><p>Male (holotype). Total length 1.87; carapace 0.82 length, 0.65 width; abdomen 1.09 length, 0.84 width. Habitus as in <xref ref-type="fig" rid="F8">Fig. 8A, C, E</xref>. Body yellow or reddish brown, chelicerae and sternum lighter, legs yellow. <italic>Carapace</italic>: pars cephalica slightly elevated in lateral view. Carapace dorsally smooth, with two rows of short, finely hairs laterally; sides strongly striated; lateral margin with a row of finely hairs. All eyes oval, about subequal; clypeus height about equal to the diameter of anterior eyes (<xref ref-type="fig" rid="F8">Fig. 8B, D, G</xref>). Sternum with narrow, transverse palpal groove, covered with thin hairs standing in small pits, radial furrows present (<xref ref-type="fig" rid="F8">Fig. 8F</xref>). <italic>Abdomen</italic>: dorsal scutum ovoid, punctate, densely covered with short hairs. Booklung covers very small, anterolateral edge with tubercle. Pedicel tube short, without dorsolateral extension, scuto-pedicellar region with straight scutal ridge (<xref ref-type="fig" rid="F8">Fig. 8J, K</xref>). Colulus very small, bearing two setae. <italic>Genitalia</italic>: sperm pore narrow, slit-like. Palp (<xref ref-type="fig" rid="F10">Fig. 10A, B</xref>): cymbium and bulbus yellow. Bulbus distally tapering, ending as pointed conical extension (ce). Cymbium not extending beyond distal tip of bulb. Embolus-conductor complex, mesially bent in dorsal view.</p><p>Female (paratype). Total length 2.11; carapace 0.86 length, 0.69 width; abdomen 1.28 length, 1.05 width. Habitus as in <xref ref-type="fig" rid="F9">Fig. 9A, C</xref>. As in male except as noted. <italic>Genitalia</italic>: ventral view: simple, externally without special features (<xref ref-type="fig" rid="F9">Fig. 9H, I</xref>). Dorsal view: vulva with a small receptaculum and complicated sclerites (<xref ref-type="fig" rid="F9">Figs 9J</xref>, <xref ref-type="fig" rid="F10">10C</xref>).</p></tp:treatment-sec><tp:treatment-sec sec-type="Distribution"><title>Distribution.</title><p>Known only from the type locality.</p></tp:treatment-sec><ref-list><ref id="B6"><mixed-citation xmlns:xlink="http://www.w3.org/1999/xlink" xlink:type="simple"><person-group><name name-style="western"><surname>Eichenberger</surname><given-names>B</given-names></name><name name-style="western"><surname>Kranz-Baltensperger</surname><given-names>Y</given-names></name><name name-style="western"><surname>Ott</surname><given-names>R</given-names></name><name name-style="western"><surname>Graber</surname><given-names>W</given-names></name><name name-style="western"><surname>Nentwig</surname><given-names>W</given-names></name><name name-style="western"><surname>Kropf</surname><given-names>C</given-names></name></person-group> (<year>2012</year>) <article-title>Morphology of new Indian/Indonesian <italic>Gamasomorpha</italic> and <italic>Xestaspis</italic> species (Araneae: Oonopidae).</article-title><source>Zootaxa</source><volume>3160</volume>: <fpage>1</fpage>–<lpage>68</lpage>.</mixed-citation></ref></ref-list></tp:taxon-treatment>
